# Supplementary material for: Impacts of Drought and Rehydration Cycles on Isoprene Emissions in Populus nigra Seedlings
Source: Int J Environ Res Public Health. 2022 Nov 5;19(21):14528. doi: 10.3390/ijerph192114528 (PMC9655116; doi:10.3390/ijerph192114528)
Supplement: Supplementary file 1 [file ijerph-19-14528-s001.zip]

Archive with 1 entries (1 files):
- ijerph-1960375-supplementary.pdf
